# Supplementary material for: Diversity of spined loaches from Asia Minor in a phylogenetic context (Teleostei: Cobitidae)
Source: PLoS One. 2018 Oct 11;13(10):e0205678. doi: 10.1371/journal.pone.0205678 (PMC6181420; doi:10.1371/journal.pone.0205678)
Supplement: S1 Table — Group refers to major Clades 1–7 obtained in this study. (XLS) [file pone.0205678.s002.xls]

## Sheet: S1 Table
GROUP	SPECIES	DRAINAGE	RIVER	Country	Latitude	Longitude	ID	GB cytb	GB RAG
Clade 2	C. avicennae	Tigris	R. Gamasiab	IR	34°16'54.00"N	48°09'26.00"E	FSJF DNA-1988	MH842882	MH893758
Clade 2	C. avicennae	Tigris	R. Sepidbarg	IR	34º48'18.00"N	46º27'28.80"E	FSJF DNA-1994	MH842883	MH843004
Clade 2	C. fahireae	Bakir	Yagcili stream	TR	39°11'18.47"N	27°29'15.09"E	789TK	MH842884	MH843005
Clade 2	C. fahireae	Bakir	Yagcili stream	TR	39°11'18.47"N	27°29'15.09"E	790TK	MH842885	MH843006
Clade 2	C. fahireae	Gediz	R. Gediz	TR	38°37'5.06"N	27°33'42.78"E	794TK	MH842886	MH843007
Clade 2	C. fahireae	Gediz	R. Gediz	TR	38°37'5.06"N	27°33'42.78"E	795TK	MH842887	MH843008
Clade 2	C. fahireae	Gediz	Çiçekli stream	TR	38°30'18.00"N	27°16'19.20"E	FSJF DNA-266	MH842888	MH843009
Clade 2	C. fahridpaki	Tajan	R. Tajan	IR	36°16'51.60"N	53°14'16.80"E	FSJF DNA-150	MH842889	MH843010
Clade 2	C. puncticulata	Simav	R. Koyneri, afl. L. Manyas	TR	39°54'51.28"N	27°38'42.04"E	783TK	MH842890	MH843011
Clade 2	C. puncticulata	Simav	R. Koyneri, afl. L. Manyas	TR	39°54'51.28"N	27°38'42.04"E	784TK	MH842891	MH843012
Clade 2	C. puncticulata	Simav	R. Koyneri, afl. L. Manyas	TR	39°54'51.28"N	27°38'42.04"E	805TK	MH842892	MH843013
Clade 2	C. puncticulata	Simav	R. Koyneri, afl. L. Manyas	TR	39°54'51.28"N	27°38'42.04"E	806TK	MH842893	MH843014
Clade 2	C. puncticulata	Simav	R. Koyneri, afl. L. Manyas	TR	39°54'51.28"N	27°38'42.04"E	807TK	MH842894	MH843015
Clade 2	C. puncticulata	Simav	R. Ulubat	TR	40°12'18.00"N	28°25'55.20"E	FSJF DNA-180	MH28282M	MH843016
Clade 2	C. satunini	Rioni	R. Tskhenitskale	GE	42°10'08.40"N	42°25'51.60"E	ZFMK ICH-TIS-NB186	MH842896	MH843017
Clade 2	C. satunini	Rioni	R. Tskhenitskale	GE	42°10'08.40"N	42°25'51.60"E	ZFMK ICH-TIS-NB199	MH842897	MH843018
Clade 2	C. splendens	Kavukkavlagi	Kovukkavla stream	TR	41°09'00.99"N	31°21'16.38"E	FSJF DNA-882	MH842985	MH843019
Clade 2	Cobitis sp. Marmara-Black Sea	Bartin	R. Boğazköy	TR	41°27'5.57"N	32°45'12.21"E	171TK	MH842898	_
Clade 2	Cobitis sp. Marmara-Black Sea	Bartin	R. Boğazköy	TR	41°27'5.57"N	32°45'12.21"E	172TK	MH842986	MH843020
Clade 2	Cobitis sp. Marmara-Black Sea	Bartin	R. Boğazköy	TR	40°26'7.24"N	29°44'47.49"E	320TK	MH842987	_
Clade 2	Cobitis sp. Marmara-Black Sea	Bartin	R. Boğazköy	TR	41°27'41.36"N	32°23'16.73"E	1281TK	MH842899	MH843021
Clade 2	Cobitis sp. Marmara-Black Sea	Bartin	R. Boğazköy	TR	41°27'41.36"N	32°23'16.73"E	1283TK	MH842900	MH843022
Clade 2	Cobitis sp. Marmara-Black Sea	Çerpes	R. Çerpes	TR	40°6'03.31"N	27°4130.74"E	777TK	MH842901	MH843023
Clade 2	Cobitis sp. Marmara-Black Sea	Çerpes	R. Çerpes	TR	40°6'03.31"N	27°4130.74"E	778TK	MH842902	MH843024
Clade 2	Cobitis sp. Marmara-Black Sea	Çerpes	Marul stream	TR	40°12'45.78"N	27°35'37.26"E	779TK	MH842903	MH843025
Clade 2	Cobitis sp. Marmara-Black Sea	Çerpes	Marul stream	TR	40°12'45.78"N	27°35'37.26"E	780TK	MH842904	MH843026
Clade 2	Cobitis sp. Marmara-Black Sea	Filyos	stream Devrek	TR	41º11'13.20"N	31º55'51.60"E	FSJF DNA-1636	MH842988	MH843027
Clade 2	Cobitis sp. Marmara-Black Sea	Gemedere	stream Tuzla	TR	39°35'45.60"N	26º26'16.80"E	FSJF DNA-263	MH842905	MH843028
Clade 2	Cobitis sp. Marmara-Black Sea	L. Iznik	L. Iznik	TR	40°26'7.24"N	29°44'47.49"E	178TK	MH842906	MH843029
Clade 2	Cobitis sp. Marmara-Black Sea	L. Iznik	L. Iznik	TR	40°26'7.24"N	29°44'47.49"E	179TK	MH842907	_
Clade 2	Cobitis sp. Marmara-Black Sea	L. Iznik	L. Iznik	TR	40°26'7.24"N	29°44'47.49"E	181TK	MH842908	_
Clade 2	Cobitis sp. Marmara-Black Sea	Simav	Degirmencik stream	TR	39°39'32.50"N	28°10'45.06"E	785TK	MH842909	MH843030
Clade 2	Cobitis sp. Marmara-Black Sea	Simav	Degirmencik stream	TR	39°39'32.50"N	28°10'45.06"E	786TK	MH842910	MH843031
Clade 2	Cobitis sp. Sapanca	L. Sapanca	Kurtköy stream	TR	40°42'43.20"N	30°10'30.00"E	FSJF DNA-173	MH842989	MH843032
Clade 3	C. strumicae	Koca	Koca stream	TR	40°12'14.40"N	27°05'9.60"E	FSJF DNA-301	MH842970	MH843033
Clade 3	C. strumicae	Meriç	Channel-İpsala-Meriç Road	TR	41° 4'38.56"N	26°24'29.54"E	183TK	MH842911	MH843034
Clade 3	C. strumicae	Meriç	Channel-İpsala-Meriç Road	TR	41° 4'38.56"N	26°24'29.54"E	184TK	MH842912	MH843035
Clade 3	C. strumicae	Meriç	Channel-İpsala-Meriç Road	TR	41° 4'38.56"N	26°24'29.54"E	185TK	MH843001	_
Clade 3	C. strumicae	Meriç	R. Meriç	TR	41° 4'38.56"N	26°24'29.54"E	329TK	MH842990	MH843036
Clade 3	Cobitis sp. Menderes	Büyük Menderes	stream Çine	TR	37°32'34.80"N	28° 3'46.80"E	FSJF DNA-58	MH842971	_
Clade 3	Cobitis sp. Menderes	Büyük Menderes	stream Çine	TR	37°32'34.80"N	28° 3'46.80"E	FSJF DNA-977	MH843002	MH843037
Clade 3	Cobitis sp. Menderes	Menderes	R. Menderes	TR	38°12'09.00"N	30°02'56.46"E	297TK	MH842913	MH843038
Clade 3	Cobitis sp. Menderes	Menderes	R. Menderes	TR	38°12'09.00"N	30°02'56.46"E	298TK	MH842914	MH843039
Clade 5	C. paludica	Tajo	R. Tiétar	ES	40°14'15.15"N	04°47'45.84"O	3792AP	MH842915	MH843040
Clade 5	C. vettonica	Tajo	R. Aravil	PT	39°44'19.21"N	07°12'57.05"O	2284PT	MH842916	MH843041
Clade 6	C.evreni	Ceyhan	Komurlu stream	TR	38°01'25.99"N	36°30'55.05"E	299TK	MH842917	MH843042
Clade 6	C.evreni	Ceyhan	Komurlu stream	TR	38°01'25.99"N	36°30'55.05"E	300TK	MH842918	MH843043
Clade 6	C. elazigensis	Euphrates	Canal below Cipköy dam	TR	38°40'40.80"N	39°03'50.40"E	FSJF DNA-903	MH842919	MH8893759
Clade 6	C. elazigensis	Euphrates	Egri stream	TR	37°44'30.06"N	38°20'06.55"E	FSJF DNA-933	MH842991	MH843044
Clade 6	C. levantina	Orontes	R. Karasu	TR	36°27'54.00"N	36°22'48.00"E	KAR	MH842920	_
Clade 6	C. levantina	Orontes	R. Karasu	TR	36°27'54.00"N	36°22'48.00"E	FSJF DNA-360	MH842921	MH843045
Clade 6	Cobitis sp. Ceyhan	Ceyhan	Tecirli Stream	TR	37°12'21.96"N	36° 03'17.19"E	201TK	MH842922	MH843046
Clade 6	Cobitis sp. Ceyhan	Ceyhan	Tecirli Stream	TR	37°12'21.96"N	36° 03'17.19"E	202TK	MH842972	-
Clade 6	Cobitis sp. Ceyhan	Ceyhan	Davutlar stream	TR	37° 20'51.64"N	36°06'13.70"E	204TK	MH842923	MH843047
Clade 6	Cobitis sp. Ceyhan	Ceyhan	Davutlar stream	TR	37° 20'51.64"N	36°06'13.70"E	205TK	MH842924	MH843048
Clade 6	Cobitis sp. Ceyhan	Seyhan	R. Seyhan	TR	36°58'30.00"N	35°20'6.00"E	FSJF DNA-289	MH842976	-
Clade 6	Cobitis sp. Gölbasi	Ceyhan	river connecting L. Gölbasi-Azapli	TR	37°47'24.00"N	37°37'33.60"E	FSJF DNA-982	MH843003	MH843049
Clade 7	C. battalgilae	Konya	Apa reservoir	TR	37°22'50.07"N	32°34'24.69"E	155TK	MH842925	MH843050
Clade 7	C. battalgilae	Konya	Apa reservoir	TR	37°22'50.07"N	32°34'24.69"E	156TK	MH842926	MH843051
Clade 7	C. battalgilae	Konya	Apa reservoir	TR	37°22'50.07"N	32°34'24.69"E	157TK	MH842927	MH843052
Clade 7	C. battalgilae	Konya	Apa reservoir	TR	37°22'50.07"N	32°34'24.69"E	302TK	_	MH843053
Clade 7	C. battalgilae	L. Beysehir	Çeltek stream	TR	38° 0'43.20"N	31°18'54.00"E	FSJF DNA-1082	MH842992	_
Clade 7	C. bilseli	L. Beysehir	outlet Beysehir Lake	TR	37°40'48.30"N	31°43'21.36"E	FSJF DNA-1093	MH842977	MH843054
Clade 7	C. battalgilae	L. Beysehir	stream Eflatun Pinari	TR	37°49'30.00"N	31°40'26.40"E	FSJF DNA-1108	MH842928	_
Clade 7	C. dorademiri	Dalaman	R. Dalaman	TR	36°48'50.40"N	28°47'52.80"E	FSJF DNA-333	MH842929	MH843055
Clade 7	C. dorademiri	Dalaman	stream Balıklı	TR	37°00'25.50"N	28°32'48.66"E	FSJF DNA-390	MH842930	MH843056
Clade 7	C. phrygica	Dalaman	Unnamed stream	TR	37°14'38.40"N	29°31'44.40"E	FSJF DNA-1083	MH842931	MH843057
Clade 7	C. phrygica	Esen	Seki stream	TR	36°49'37.20"N	29°33'36.00"E	FSJF DNA-59	MH842973	MH843058
Clade 7	C. phrygica	L. Aci	Unnamed Spring	TR	37°46'22.80"N	29°50'42.00"E	FSJF DNA-979	MH842993	MH843059
Clade 7	C. phrygica	L. Salda	Salda Lake	TR	37°30'22.34"N	29°42'19.57"E	295TK	MH842932	MH843060
Clade 7	C. phrygica	L. Salda	Salda Lake	TR	37°30'22.34"N	29°42'19.57"E	296TK	MH842933	MH843061
Clade 7	C. simplicispina	L. Aksehir	unnamed stream	TR	38°26'50.20"N	31°31'2.90"E	FSJF DNA-55	MH842934	MH843062
Clade 7	C. simplicispina	L. Aksehir	unnamed stream	TR	38°26'50.20"N	31°31'2.90"E	FSJF DNA-57	MH842935	_
Clade 7	C. simplicispina	L. Ilgin	stream Deliköyboğaz	TR	38°14'6.00"N	31°52'48.00"E	FSJF DNA-1094	MH842994	MH843063
Clade 7	C. simplicispina	L. Iznik	İznik Lake	TR	40°26'07.24"N	29°44'47.49"E	180TK	MH842938	_
Clade 7	C. simplicispina	Sakarya	Araplı stream-Afyon	TR	38°50'34.91"N	30°25'41.74"E	175TK	MH842936	MH843064
Clade 7	C. simplicispina	Sakarya	Araplı stream-Afyon	TR	38°50'34.91"N	30°25'41.74"E	176TK	MH842937	MH843065
Clade 7	C. simplicispina	Sakarya	R. Ilham	TR	40°06'09.87"N	32°14'58.82"E	195TK	MH842978	_
Clade 7	C. simplicispina	Sakarya	R. Ilham	TR	40°06'09.87"N	32°14'58.82"E	196TK	MH842941	_
Clade 7	C. simplicispina	Sakarya	R. Haman	TR	40°19'21.33"N	32°29'34.40"E	197TK	MH842942	MH843066
Clade 7	C. simplicispina	Sakarya	R. Haman	TR	40°19'21.33"N	32°29'34.40"E	198TK	MH842943	MH843067
Clade 7	C. simplicispina	Sakarya	R. Haman	TR	40°19'21.33"N	32°29'34.40"E	199TK	MH842979	_
Clade 7	C. simplicispina	Sakarya	Seydisuyu stream	TR	39°27'33.70"N	30°41'31.28"E	289TK	MH842944	MH843068
Clade 7	C. simplicispina	Sakarya	Seydisuyu stream	TR	39°27'33.70"N	30°41'31.28"E	290TK	MH842945	MH843069
Clade 7	C. simplicispina	Sakarya	R. Ilhan Çayi	TR	40°06'09.87"N	32°14'58.82"E	336TK	MH842980	_
Clade 7	C. simplicispina	Sakarya	R. Ilhan Çayi	TR	40°06'09.87"N	32°14'58.82"E	337TK	MH842995	_
Clade 7	C. simplicispina	Sakarya	R. Ilhan Çayi	TR	40°06'09.87"N	32°14'58.82"E	338TK	MH842981	_
Clade 7	C. simplicispina	Sakarya	R. Ilhan Çayi	TR	40°06'09.87"N	32°14'58.82"E	339TK	MH842974	_
Clade 7	C. simplicispina	Sakarya	R. Ilhan Çayi	TR	40°06'09.87"N	32°14'58.82"E	340TK	MH842996	_
Clade 7	C. simplicispina	Sakarya	Bayındır stream	TR	40°18'51.84"N	32°28'1.74"E	FSJF DNA-888	MH842997	MH843070
Clade 7	C. simplicispina	Konya	Değirmenli Stream-Konya	TR	38°17'10.29"N	32°19'18.22"E	291TK	MH842946	MH843071
Clade 7	C. simplicispina	Konya	Değirmenli Stream-Konya	TR	38°17'10.29"N	32°19'18.22"E	292TK	MH842947	MH843072
Clade 7	C. sipahilerae	Kirk Göz	Kirk Göz spring	TR	37° 06'08.78"N	30°35'11.30"E	207TK	MH842939	MH843073
Clade 7	C. turcica	L. Tuz	R. Melendiz	TR	38°18'23.86"N	34°15'20.40"E	158TK	MH842948	MH843074
Clade 7	C. turcica	L. Tuz	R. Melendiz	TR	38°18'23.86"N	34°15'20.40"E	159TK	MH842949	MH843075
Clade 7	C. turcica	L. Tuz	R. Melendiz	TR	38°18'23.86"N	34°15'20.40"E	304TK	MH842950	MH843076
Clade 7	C. turcica	L. Tuz	R. Melendiz	TR	38°18'23.86"N	34°15'20.40"E	305TK	_	MH843077
Clade 7	C. turcica	L. Tuz	R. Melendiz	TR	38°19'34.74"N	34°14'26.70"E	FSJF DNA-113	MH842975	_
Clade 7	C. turcica	L. Tuz	Kösk spring	TR	38°14'27.60"N	33°32'42.00"E	FSJF DNA-958	MH842951	MH843078
Clade 7	C. turcica	L. Tuz	Unnamed stream	TR	39°07'4.80"N	32°45'32.40"E	FSJF DNA-1086	MH842998	_
Clade 7	C. turcica	L. Tuz	Gölyazi stream	TR	38°33'9.18"N	33°12'3.36"E	FSJF DNA-1088	MH842999	_
Clade 7	Cobitis sp. Aksu-Eğirdir	Aksu	R. Aksu	TR	37° 48'42.60"N	30°53'42.45"E	160TK	MH842952	_
Clade 7	Cobitis sp. Aksu-Eğirdir	Aksu	R. Aksu	TR	37° 48'42.60"N	30°53'42.45"E	161TK	MH842953	MH843079
Clade 7	Cobitis sp. Aksu-Eğirdir	Aksu	R. Aksu	TR	37° 48'42.60"N	30°53'42.45"E	162TK	MH842954	_
Clade 7	Cobitis sp. Aksu-Eğirdir	Aksu	R. Aksu	TR	37° 48'42.60"N	30°53'42.45"E	163TK	MH842940	MH843080
Clade 7	Cobitis sp. Aksu-Eğirdir	Aksu	R. Köprü	TR	37°50'27.09"N	30°51'53.27"E	164TK	MH842955	MH843081
Clade 7	Cobitis sp. Aksu-Eğirdir	Aksu	R. Köprü	TR	37°50'27.09"N	30°51'53.27"E	165TK	MH842956	MH843082
Clade 7	Cobitis sp. Aksu-Eğirdir	Aksu	R. Köprü	TR	37°50'27.09"N	30°51'53.27"E	166TK	MH842957	_
Clade 7	Cobitis sp. Aksu-Eğirdir	Aksu	R. Aksu	TR	37° 48'42.60"N	30°53'42.45"E	306TK	MH842958	_
Clade 7	Cobitis sp. Aksu-Eğirdir	Aksu	R. Aksu	TR	37° 48'42.60"N	30°53'42.45"E	307TK	MH842982	MH843083
Clade 7	Cobitis sp. Aksu-Eğirdir	Aksu	R. Aksu	TR	37° 48'42.60"N	30°53'42.45"E	308TK	MH842959	MH843084
Clade 7	Cobitis sp. Aksu-Eğirdir	Aksu	R. Aksu	TR	37° 48'42.60"N	30°53'42.45"E	309TK	MH842960	_
Clade 7	Cobitis sp. Aksu-Eğirdir	Aksu	R. Aksu	TR	37° 48'42.60"N	30°53'42.45"E	310TK	MH842961	MH843085
Clade 7	Cobitis sp. Aksu-Eğirdir	Aksu	R. Aksu	TR	37° 48'42.60"N	30°53'42.45"E	311TK	MH842962	_
Clade 7	Cobitis sp. Aksu-Eğirdir	Aksu	R. Aksu	TR	37° 48'42.60"N	30°53'42.45"E	312TK	MH842983	_
Clade 7	Cobitis sp. Aksu-Eğirdir	Aksu	R. Köprü	TR	37°50'27.09"N	30°51'53.27"E	313TK	MH842963	_
Clade 7	Cobitis sp. Aksu-Eğirdir	Aksu	R. Köprü	TR	37°50'27.09"N	30°51'53.27"E	314TK	MH842984	_
Clade 7	Cobitis sp. Aksu-Eğirdir	Eğirdir	stream Çayköy	TR	38°11'49.20"N	31° 6'25.20"E	FSJF DNA-1103	MH842964	MH843086
Clade 7	Cobitis sp. Soysalli	Soysallı	Spring Soysallı	TR	38°23'24.70"N	35°21'56.20"E	FSJF DNA-1069	MH843000	MH843087
	Sabanejewia aurata	Aras	Kekeç Stream	TR	40°29'38.62"N	42°44'20.12"E	420TK	MH842965	MH843088
	Sabanejewia aurata	Aras	Kekeç Stream	TR	40°29'38.62"N	42°44'20.12"E	421TK	MH842966	MH843089
	Sabanejewia aurata	Aras	Kekeç Stream	TR	40°29'38.62"N	42°44'20.12"E	422TK	MH842967	MH843090
	Oxynemacheilus gyndes	Tigris	Zalm stream	IQ	35°18'22.63"N	45°58'15.60"E	FSJF DNA-2244	MH842968	MH843091
	Oxynemacheilus hanae	Tigris	Zalm stream	IQ	35°18'22.63"N	45°58'15.60"E	FSJF DNA-2210	MH842969	MH843092
