# Supplementary material for: Diversity of spined loaches from Asia Minor in a phylogenetic context (Teleostei: Cobitidae)
Source: PLoS One. 2018 Oct 11;13(10):e0205678. doi: 10.1371/journal.pone.0205678 (PMC6181420; doi:10.1371/journal.pone.0205678)
Supplement: S2 Table — Group refers to major Clades 1–7 obtained in this study. (XLS) [file pone.0205678.s003.xls]

## Sheet: S2 Table
GROUP	SPECIES	DRAINAGE	RIVER	LOCALITY	Country	Latitude	Longitude	ID	GB cytb	GB RAG
Clade 1	C. zanandreai	Fondi Lake	Fondi Lake	San Rafaele	IT	41º18'33.4"N	13º22'24.77"E	11G	AF263089	EF672444
Clade 1	C. zanandreai	Fondi Lake	Fondi Lake	San Rafaele	IT	41º18'33.4"N	13º22'24.77"E	17G	EF672411	KP161190
Clade 1	C. ohridana	Aoos	Aoos (=Vjose)	Konitsa	GR	40º2'12.73"N	20º44'30.01"E	G201	AY191564	EF672433
Clade 1	C. ohridana	Erzen	Erzen	Mullet	AL	41°15'44.65"N	19°52'21.88"E	A590	EF672397	EF672432
Clade 1	C. elongata	Danube	Vit	Pleven	BG	43º27'18.09"N	24º33'22.97"E	A2093	EF508497	EF056332
Clade 1	C. elongata	Danube	Nera	Sasca	RO	44º53'59.12"N	21º43'17.09"E	304CRE	EF672381	EF672421
Clade 1	C. illyrica	Prološko blato	Prološko blato		HR	43°28'27.89"N	17° 6'56.03"E	PRO2	KJ487452	KJ487515
Clade 1	C. illyrica	Prološko blato	Prološko blato		HR	43°28'27.89"N	17° 6'56.03"E	KRE4	KJ487482	KJ487491
Clade 1	C. herzegoviniensis	Mostarko blato	Mostarko blato	Ovojci	BA	43°19'47.67"N	17°43'14.34"E	MOB1	KJ487473	KJ487486
Clade 1	C. herzegoviniensis	Mostarko blato	Mostarko blato	Ovojci	BA	43°19'47.67"N	17°43'14.34"E	BOS129	EF672405	EF672433
Clade 1	C. jadovaensis	Jadova	Jadova		HR	44°30'14.6"N	15°32'42.5''E		KJ487435	KJ487505
Clade 1	C. jadovaensis	Jadova	Jadova		HR	44°30'14.6"N	15°32'42.5''E		KP208162	KJ487504
Clade 1	C. narentana	Trebinisca	Trebinisca	Ravno	BA	42°53'15.16"N	17°58'51.78"E	BOS620C	EF672391	KP161158
Clade 1	C. narentana	Trebinisca	Trebinisca	Ravno	BA	42°53'15.16"N	17°58'51.78"E	BOS620E	EF672392	EF672430
Clade 1	C. dalmatina	Cetina	Cetina	Kosore	HR	43°56'12.92"N	16°26'32.63"E	BOS728B	EF672376	EF672419
Clade 1	C. dalmatina	Cetina	Cetina	Kosore	HR	43°56'12.92"N	16°26'32.63"E	BOS728C	EF672377	KP161145
Clade 1	C. bilineata	Reno	Reno	Vergato	IT	44°17'0.82"N	11°6'58.33"E	79TA	EF672365	EF672416
Clade 1	C. bilineata	Esino	Esino	Jesi	IT	43°30'23.83"N	13°14'28.42"E	274TA	EF672361	KP161139
Clade 2	C. elongatoides	Danube	Timis	Albina	RO	45º41'52.09"N	21º24'3.14"E	95SAB	AF263081	EF672422
Clade 2	C. elongatoides	Danube	Timis	Albina	RO	45º41'52.09"N	21º24'3.14"E	98SAB	AF263082	EF672423
Clade 2	C. saniae	Aras	Unknown river	Calidabad	AZ	41°14'28.3"N	45°26'24.5"E	A2050	KP161104	KP161167
Clade 2	C. saniae	Aras	Unknown river	Calidabad	AZ	41°14'28.3"N	45°26'24.5"E	A2051	KP161105	_
Clade 2	C. saniae	Aras	Unknown river	Calidabad	AZ	41°14'28.3"N	45°26'24.5"E	A2052	KP161106	KP161168
Clade 2	C. saniae	Aras	Unknown river	Calidabad	AZ	41°14'28.3"N	45°26'24.5"E	A2053	KP161107	KP161169
Clade 2	C. saniae	Rioni	Rioni		GE	42°18'48.88"N	42°42'49.09"E	JB2005	DQ217396	_
Clade 2	C. stephanidisi	Velestino Lake	Velestino Lake	Velestino	GR	39°23'6.07"N	22°44'40.69"E	743G	AY191571	KP161175
Clade 2	C. stephanidisi	Velestino Lake	Velestino Lake	Velestino	GR	39°23'6.07"N	22°44'40.69"E	745G	KP161118	KP161177
Clade 2	C. taenia	Weser	Hunte	Niedersachsen	DE	53º05'53.28"N	08º11'24.15"E	A1860	EF508508	EF056334
Clade 2	C. taenia	Weser	Weser	Haaren Creek, Oldemburg	DE	53º08'56"N	08º07'25"E	1GE	AF263046	EF672438
Clade 2	C. tanaitica	Sinoe	Sinoe Lake	Sinoe	RO	44°31'51"N	28°46'35"E	S1	DQ217397	KP161181
Clade 2	C. tanaitica	Sinoe	Sinoe Lake	Sinoe	RO	44°31'51"N	28°46'35"E	S3	DQ217398	KP161182
Clade 2	C. vardarensis	Vardar (=Axios)	Agiaki	Kastanies	GR	40°51'8.22"N	22°52'55.36"E	323G	AF263079	EF672442
Clade 2	C. vardarensis	Vardar (=Axios)	Agiaki	Kastanies	GR	40°51'8.22"N	22°52'55.36"E	370G	AF263080	EF672443
Clade 3	C. punctilineata	Strymon	Angitis channel	Fotolivos	GR	41°3'18.41"N	24°2'8.17"E	1507G	KP161099	KP161164
Clade 3	C. punctilineata	Strymon	Angitis channel	Fotolivos	GR	41°3'18.41"N	24°2'8.17"E	1511G	KP161101	KP161166
Clade 3	C. strumicae	Strymon	Strymon	Strimoniko	GR	41°3'24.91"N	23°20'26.91"E	1428G	AY191578	KP161179
Clade 3	C. strumicae	Filiouris	Macropotamus	Gratini	GR	41° 8'46.86"N	25°31'44.24"E	1659G	AY191574	KP161180
Clade 3	C. strumicae	Maritza (=Evros)	Maritza (=Evros)		BG	41º31'13.83"N	25º11'39.48"E	18	DQ217372
Clade 4	C. trichonica	Trichonis Lake	Trichonis Lake	Panetolio	GR	38°34'42.63"N	21°27'51.47"E	1178G	AF263085	EF672440
Clade 4	C. trichonica	Trichonis Lake	Trichonis Lake	Panetolio	GR	38°34'42.63"N	21°27'51.47"E	1179G	AF263086	EF672473
Clade 4	C. meridionalis	Prespa Lake	Prespa Lake	Psarades	GR	40°48'51.22"N	21°04'04.43"E	1273G	AF263083	KP161157
Clade 4	C. meridionalis	Prespa Lake	Prespa Lake	Psarades	GR	40°48'51.22"N	21°04'04.43"E	1276G	AF263084	EF672429
Clade 4	C. arachthosensis	Aracthos	Arachthos	Arta	GR	39°7'57.90"N	20°59'18.07"E	162G	AF263088	EF672414
Clade 4	C. arachthosensis	Aracthos	Arachthos channel	Keramates	GR	39°8'6.92"N	20°59'13.43"E	1990G	KP161081	KP161137
Clade 4	C. arachthosensis	Aracthos	Arachthos channel	Keramates	GR	39°8'6.92"N	20°59'13.43"E	1992G	KP161082	KP161138
Clade 4	C. hellenica	Thiamis	Thiamis	Parapotamus	GR	39°33'46.82"N	20°19'34.15"E	96G	AF263087	EF672426
Clade 4	C. hellenica	Louros	Louros	Agio Georgios	GR	39°16'16.85"N	20°50'54.36"E	156G	AY191583	EF672427
Clade 5	C. vettonica	Tajo	Árrago	Cadalso de Gata	ES	40°14'14.36"N	6°31'59.25"O	5ARR	KP161122	KP161188
Clade 5	C. paludica	Tajo	Fuente del Roble Lagoon	Talayuela	ES	39°59'1.44"N	5°37'15.87"O	584CP	AF263074	KP161163
Clade 5	C. calderoni	Duero	Cega	Viana de Cega	ES	41°31'13.08"N	4°44'12.68"O	116ES	KP161084	KP161143
Clade 5	C. calderoni	Duero	Arlanza	Castrillo de la Reina	ES	42° 0'50.25"N	3°17'34.99"O	1252ES	KP161085	KP161144
Clade 5	C. maroccana	Sebou	Kherrouba	Kherrouba	MA	34°45'55.03"N	5°29'40.30"O	8CMKHE	KP161091	KP161154
Clade 5	C. maroccana	Sebou	Kherrouba	Kherrouba	MA	34°45'55.03"N	5°29'40.30"O	10CMKHE	KP161092	KP161155
Clade 6	C. levantina	Orontes	Karasu	Hatay prov.	TR	37°01'08''N	36°41'47E	380TR	DQ217386	_
Clade 6	C. levantina	Orontes	Karasu	Hatay prov.	TR	37°01'08''N	36°41'47E	382TR	DQ217387	_
Clade 6	C. linea	Kor	Kor	Creek at Doroodzan	IR	30°12'19.74"N	52°26.40.16"E	4618	DQ217388	KP161151
Clade 6	C. linea	Kor	Kor	Creek at Doroodzan	IR	30°12'19.74"N	52°26.40.16"E	4619	DQ217389	KP161152
Clade 6	C. linea	Kor	Kor	Creek at Doroodzan	IR	30°12'19.74"N	52°26.40.16"E	4620	DQ217390	KP161153
Clade 6	C. elazigensis	Euphrates	stream Cip,at Cip dam, afl. Muhrad Nehri	14Km W Elazig, Elazig prov.	TR	38º39'58"N	39º03'40"E	A2094	EF508496	EF056337
Clade 6	C. elazigensis	Euphrates	stream Cip,at Cip dam, afl. Muhrad Nehri	14Km W Elazig, Elazig prov.	TR	38º39'58"N	39º03'40"E	370	DQ217384	_
Clade 6	C. elazigensis	Euphrates	stream Cip,at Cip dam, afl. Muhrad Nehri	14Km W Elazig, Elazig prov.	TR	38º39'58"N	39º03'40"E	372	DQ217385	KP161146
Clade 7	C. sipahilerae	Kirk Göz	Kirk Göz spring	Kirk Göz, Antalya prov.	TR	37° 06'33"N	30°34'53"E	239	DQ217375	_
Clade 7	C.bilseli	Beysehir Lake	Outlet Beysehir Lake	Beysehir, Konya prov.	TR	37°40'.51"	31°43'.28"	21TR	DQ217391	KP161140
Clade 7	C.bilseli	Beysehir Lake	Outlet Beysehir Lake	Beysehir, Konya prov.	TR	37°40'.51"	31°43'.28"	315TK		KP161141
Clade 7	C.bilseli	Beysehir Lake	Outlet Beysehir Lake	Beysehir, Konya prov.	TR	37°40'.51"	31°43'.28"	362TR	DQ217392	KP161142
Clade 7	C.bilseli	Beysehir Lake	Outlet Beysehir Lake	Beysehir, Konya prov.	TR	37°40'.51"	31°43'.28"	363TR	DQ217393	_
Clade 7	C. battalgilae	Beysehir Lake	Beysehir Lake	Wetlands at southern shore, Konya prov.	TR	37º34'24"	31º30'31"	223TR	DQ217379	_
Clade 7	C.battalgilae	Beysehir Lake	Outlet Beysehir Lake	Beysehir, Konya prov.	TR	37°40'.51"	31°43'.28"	364	DQ217377	_
Clade 7	C. phrygica	Burdur Lake	Creek	Düger	TR	37°34'54.24"	30°01'49.86"	226TR	DQ217381	_
	C. melanoleuca	Kuban	Sinukha	Krasnodarski	RU			1187MO	AF263068	EF672428
	C. melanoleuca	Amur	Amur	Savinskoye	RU			3588bPT	JN858898	JN858848
	C. choii	Amur	Tunguska	Khabarovsk	RU			3585DPT	JN858871	JN858826
	C. choii	Amur	Ussuri	Ozernoye	RU			3586BPT	JN858873	JN858828
	Sabanejewia aurata	Arax		Kar	TR			A1843	EF508583	EF508677
	Pangio pangia		Tista	Bengal	IN			A2181	EF508583	EF508670
	Kottelatlimia pristes		Forrest stream	Sarawak	MY			A1626	EF508546	EF508638
